# Supplementary material for: Impact of Chromosomal Context on Origin Selection and the Replication Program
Source: Genes (Basel). 2022 Jul 14;13(7):1244. doi: 10.3390/genes13071244 (PMC9318681; doi:10.3390/genes13071244)
Supplement: Supplementary file 1 [file genes-13-01244-s001.zip]

Archive with 1 entries (1 files):
- genes-1702322-supplementary.pdf
